# Supplementary material for: Quadrivalent Vaccines for the Immunization of Adults against Influenza: A Systematic Review of Randomized Controlled Trials
Source: Int J Environ Res Public Health. 2022 Aug 1;19(15):9425. doi: 10.3390/ijerph19159425 (PMC9368426; doi:10.3390/ijerph19159425)
Supplement: Supplementary file 1 [file ijerph-19-09425-s001.zip]

Archive with 1 entries (1 files):
- ijerph-1819750-supplementary.pdf
